# Supplementary material for: Enhancing the Properties of Liquid Crystal Polymers and Elastomers with Nano Magnetic Particles
Source: Materials (Basel). 2024 Oct 30;17(21):5273. doi: 10.3390/ma17215273 (PMC11547613; doi:10.3390/ma17215273)
Supplement: Supplementary file 1 [file materials-17-05273-s001.zip]

Archive with 1 entries (1 files):
- materials-3203573-supplementary.pdf
